# Supplementary material for: Osmolyte effects: revisiting solubility measurements, accessible surface area categorization, and language for communicating with a broad audience
Source: PeerJ. 2026 Mar 27;14:e20623. doi: 10.7717/peerj.20623 (PMC13034864; doi:10.7717/peerj.20623)
Supplement: Supplemental Information 1 — Solubility Data used in the manuscript. Data included are molal concentrations of glycine or glutamate, density, and pH of each sample in either water or 1 M glycine betaine. Each data point is a single measurement. Graphical representations of the data are in the manuscript. Data from training experiments (first attempts and unreproduced attempts), and method development (comparison of specific gravity bottle, micropipette, and volumetric pipette for measuring volume) were not included. Most student work from 2012-2017 was on method development and learning to reproduce work over constantly changing student researchers, and their results were not included in the manuscript or supplemental data. [file peerj-14-20623-s001.ods]

## Sheet: Replicated Glutamate solubility
Data included in analysis. Several data sets included data at pH outside of the range considered in this paper, and are not included here.
Data at other pH's are planned for inclusion in a future report.
Names of students who performed the experiments have been removed at request of the PeerJ editors
Glu in water	mGlu	pH	density	Solid Present?	Glu in 1M GB	mGlu	pH	density	Solid Present?
	3.35982571295938	6.22	1.17824120603015			0.870559370179715	6.0600	1.0991
	3.22575453878914	6.12	1.17			2.90877832405359	6.0600	1.2091
	4.8628	6.43	1.2295	y		0.806652609602844	6.0800	1.0890
	6.0136	6.51	1.2444	y		0.711260149272741	6.2500	1.0768
	5.7317	6.43	1.2569	y		0.711260149272741	6.25	1.07678391959799
	6.4590	6.44	1.2750	y		0.731496678916836	6.3500	1.0748
	5.8264	6.43	1.2640	y		2.96957066839645	6.4	1.18143216080402
	6.4544	7.41	1.2707	y		1.3920	6.4300	1.1198
	6.5035	7.61	1.2806	y		4.01914816862564	6.5500	1.2210	y
	2.11348173089015	6.46	1.12798994974874			5.39792381919195	6.57	1.2343216080402	y
	2.1149154120178	6.50	1.13645728643216			5.39792381919195	6.57	1.2343216080402	y
	2.1033422864002	6.49	1.13603015075377			5.45075368065705	6.62	1.21763819095477	y
	2.08214251134219	7.58	1.13798994974874			5.45075368065705	6.62	1.21763819095477	y
	0.262340063651472	7.86	1.02438795491572			5.39505658627295	6.65	1.2213567839196	y
	0.496121588495465	7.71	1.04188119410645			5.39505658627295	6.65	1.2213567839196	y
	0.808988880076248	7.48	1.06557520684319			5.36007339345999	6.6750	1.2197	y
	1.05710890632898	7.61	1.08231225413807			5.36007339345999	6.675	1.21969849246231	y
	1.33529559843424	7.70	1.10005755729409			4.10346633595172	6.6800	1.2091	y
	1.62382137379422	7.78	1.11830698838068			4.04544725336637	6.7000	1.2104	y
	1.85476006337309	7.86	1.13166637854075			2.96500009514009	6.73	1.18653266331658	y
	2.08810049673075	7.95	1.14502576870082			2.00213749427554	6.7500	1.1523
	2.38461266338093	7.94	1.15939341472203			2.93769902449732	6.785	1.18690954773869	y
	2.70123536105533	7.91	1.16322281000852			2.17244025139998	6.8000	1.1609
	3.27334492816433	7.94	1.19094003309432			4.08195838891739	6.8900	1.2044	y
	2.70679973	7.88	1.165125			2.94134611139775	6.965	1.18680904522613
	2.834781579	7.93	1.170125			1.4541	6.9700	1.1007
	2.933358496	7.89	1.178075			4.09615917208596	7.1050	1.2017	y
	3.052859621	7.94	1.18115			2.04001657031992	7.1600	1.1480
	3.146801412	7.93	1.185075			0.746737751133248	7.1700	1.0921
	3.249838895	7.95	1.18765			0.768282327298317	7.2900	1.0864
	3.371127503	7.92	1.1957			5.42935619465474	7.425	1.22788944723618	y
	3.47517527	7.96	1.2001			5.42935619465474	7.425	1.22788944723618	y
	3.589329708	7.98	1.202325	y		2.95455882880995	7.725	1.18678391959799	y
	3.606934138	7.95	1.2046	y		1.4242	7.7300	1.1041
	3.79917312	7.99	1.206225	y		1.06898348650752	7.8	1.10560296453035
						1.0600	7.9100	1.10388892956641
						1.3306	7.9400	1.12264248858357
Data organized for fitting
Glycine in Water					Glycine in 1 M GB
m Gly	d Gly in H2O	m Gly saturated	d Gly saturated		m Gly	d Gly in 1M GB	m Gly saturated	d Gly saturated in 1M GB
0.4531437649	1.01507	3.725674617	1.084385		2.007503407	1.06048	2.83701943	1.075485
0.8823216586	1.02574	3.920943527	1.083765		2.190942964	1.06181	3.020883028	1.075795
1.329182079	1.03844	4.116050963	1.082055		2.323475606	1.06656	3.0603027	1.07505
1.78184191	1.050425	4.490353836	1.08146		2.425657745	1.06556	3.147188812	1.074235
2.49036106	1.066595	3.498044968	1.07778		2.524227359	1.069085	3.617753921	1.075655
2.731915713	1.072875	3.993212974	1.07985		0.5206627369	1.03055	4.214003841	1.078345
2.951179276	1.076665	4.362753758	1.08121		1.055649576	1.042465	2.911338643	1.07652
3.123241266	1.081285	4.863235745	1.0818		1.573080207	1.053845	3.167583578	1.076725
0.6939660022	1.01862	3.49	1.080705		2.082797861	1.06283	3.451478608	1.077345
1.413526573	1.03638	3.811	1.07647		2.619547666	1.071915
2.113549615	1.051225	4.132	1.07978		0.4767384387	1.028995
2.800204056	1.071125	4.373	1.080795		0.9528669499	1.04074
0.7021	1.0141				1.593833089	1.054145
1.404	1.034035				2.109968196	1.0664
2.106	1.05421				2.662985759	1.074915
2.808	1.06797				0.527126905999739	1.032275
0.0252655494910596	1.00138983800531				1.07767813595777	1.04523
					1.66830046885575	1.058605
					2.23266384808522	1.065985
					2.80123734020878	1.06217
					2.99394006360435	1.07083
					3.26611373438445	1.07411
					3.56961263631056	1.074155
