# Supplementary material for: Osmolyte effects: revisiting solubility measurements, accessible surface area categorization, and language for communicating with a broad audience
Source: PeerJ. 2026 Mar 27;14:e20623. doi: 10.7717/peerj.20623 (PMC13034864; doi:10.7717/peerj.20623)
Supplement: Supplemental Information 5 — The first spreadsheet shows the specific values and calculations to obtain the numbers in Table 1, preferential interactions of glycine and glutamate with glycine betaine, from solubility measurements. The second sheet shows the results from GetArea and the calculations for changes in water accessible surface area for serine residues 13 and 14 in the Trp-cage protein. The equations and data sources are explained in the main text and the Supplemental Information text document. [file peerj-14-20623-s005.ods]

## Sheet: Calculations of mu23ex per RT from solubility data
Solubilities in water are from	Qu, Bolen PNAS 1998, 95, 9268-9273					as reported in
Solubilities in 1M GB are from M. Auton’s thesis
			in 100g of 1M betaine
			1
		M.W. 3 →	117.15			18.02
		density 3 →	1.01563			0.99704										Qu
kgH2O/100g"solvent" -->		kg H2O/100g solution3	0.0884652875555074			0.1
molality "solvent"		m3 →	1.13038687561215
		in H2O	in 1M GB	in H2O	in 1M GB					Non-ideality fit coefficients						u22 corrected
	M.W.	Solubility(g/100g)	Solubility(g/100g)	Density(g/ml)	Density(g/ml)	m2 in water	m2 in 1M GB	dm2/dm3	u23/RT	a0	a1	a2	a3	u12/RT	u22/RT	u23ex/RT
Gly	75.080	25.100	17.920	1.083	1.078	3.343	2.698	-0.571	0.212	0.000	1.000	-0.078	0.013	-0.016	0.320	0.182
NaGlu	169.120	62.400	55.500	1.218	1.194	3.690	3.710	0.018	-0.005	0.000	1.722	0.116	0.007	-0.052	0.774	-0.014
Our new measurements (Figure 1 and S2)																u22 corrected
						m2 in water	m2 in 1M GB	dm2/dm3	u23/RT	a0	a1	a2	a3	u12/RT	u22/RT	u23ex/RT
Gly		Raw data converted to molality before fitting for solubility				3.1	2.6	-0.442	0.170	0.000	1.000	-0.078	0.013	-0.015	0.330	0.146
NaGlu		See submitted raw data				3.7	3.0	-0.619	0.206	0.000	1.722	0.116	0.007	-0.047	0.869	0.538

## Sheet: DeltaASA calculations for Ser-13 and Ser-14 in Trp-cage
ASA values were obtained by submitting .pdb files to https://curie.utmb.edu/getarea.html
Backbone atom ASAs									Side chain atom ASAs
		PyMol structure		1L2Y.pdb							PyMol structure		1L2Y.pdb
Ser-13 backbone		extended B-strand		folded	ΔCbb	ΔNbb	ΔObb	Δtot			extended B-strand		folded	ΔASA
N	SER	4.64		0	-5.38	4.64	-3.44	-4.18	CB	SER	46.36		35.8	10.56
CA	SER	9.14		14.15					OG	SER	31.44		31.44	0
C-carbonyl	SER	0		0.37
O	SER	23.13		26.57
Ser-14 backbone
N	SER	4.22		0	-1.55	4.22	17.25	19.92	CB	SER	51.7		0.02	51.68
CA	SER	9.7		11.17					OG	SER	31.9		9.11	22.79
C-carbonyl	SER	0.4		0.48
O	SER	25.07		7.82
Ser-13	Folded ASA	Extended ASA	ΔASA	% ΔASA
Aliphatic C-sp3	35.8	46.36	10.56	100
Hydroxyl O-sp3	31.44	31.44	0	0
side chain	67.24	77.8	10.56
Ser-14
Aliphatic C-sp3	0.02	51.7	51.68	69
Hydroxyl O-sp3	9.11	31.9	22.79	31
side chain	9.13	83.6	74.47
