# Supplementary material for: Osmolyte effects: revisiting solubility measurements, accessible surface area categorization, and language for communicating with a broad audience
Source: PeerJ. 2026 Mar 27;14:e20623. doi: 10.7717/peerj.20623 (PMC13034864; doi:10.7717/peerj.20623)
Supplement: Supplemental Information 6 — The pdb coordinates generated from the PyMol extended Beta-strand structure of the Trp-cage protein corresponding to pdb entry 1L2Y. These coordinates were submitted to GetArea to obtain water accessible surface areas for the unfolded protein. [file peerj-14-20623-s006.pdb]

MODEL        1
ATOM      1  N   ASN     2       0.209  -1.748  -0.613  1.00  0.00           N  
ATOM      2  CA  ASN     2       0.793  -0.410  -0.613  1.00  0.00           C  
ATOM      3  C   ASN     2       2.302  -0.479  -0.613  1.00  0.00           C  
ATOM      4  O   ASN     2       2.920  -1.245   0.125  1.00  0.00           O  
ATOM      5  CB  ASN     2       0.278   0.381   0.624  1.00  0.00           C  
ATOM      6  CG  ASN     2      -1.240   0.532   0.768  1.00  0.00           C  
ATOM      7  ND2 ASN     2      -1.857   1.423   0.039  1.00  0.00           N  
ATOM      8  OD1 ASN     2      -1.895  -0.168   1.526  1.00  0.00           O  
ATOM      9  H   ASN     2       0.819  -2.639  -0.613  1.00  0.00           H  
ATOM     10  HA  ASN     2       0.489   0.105  -1.543  1.00  0.00           H  
ATOM     11 2HB  ASN     2       0.730   1.390   0.652  1.00  0.00           H  
ATOM     12 3HB  ASN     2       0.639  -0.106   1.551  1.00  0.00           H  
ATOM     13 1HD2 ASN     2      -2.875   1.338   0.098  1.00  0.00           H  
ATOM     14 2HD2 ASN     2      -1.296   1.927  -0.647  1.00  0.00           H  
ATOM     15  N   LEU     3       2.963   0.290  -1.411  1.00  0.00           N  
ATOM     16  CA  LEU     3       4.421   0.223  -1.411  1.00  0.00           C  
ATOM     17  C   LEU     3       5.025   1.603  -1.509  1.00  0.00           C  
ATOM     18  O   LEU     3       4.605   2.450  -2.312  1.00  0.00           O  
ATOM     19  CB  LEU     3       4.927  -0.688  -2.566  1.00  0.00           C  
ATOM     20  CG  LEU     3       4.432  -2.159  -2.606  1.00  0.00           C  
ATOM     21  CD1 LEU     3       5.125  -2.919  -3.746  1.00  0.00           C  
ATOM     22  CD2 LEU     3       4.660  -2.899  -1.277  1.00  0.00           C  
ATOM     23  H   LEU     3       2.479   0.928  -2.026  1.00  0.00           H  
ATOM     24  HA  LEU     3       4.752  -0.192  -0.442  1.00  0.00           H  
ATOM     25 2HB  LEU     3       6.034  -0.694  -2.549  1.00  0.00           H  
ATOM     26 3HB  LEU     3       4.667  -0.212  -3.533  1.00  0.00           H  
ATOM     27  HG  LEU     3       3.342  -2.151  -2.816  1.00  0.00           H  
ATOM     28 1HD1 LEU     3       4.948  -2.438  -4.727  1.00  0.00           H  
ATOM     29 2HD1 LEU     3       6.221  -2.977  -3.605  1.00  0.00           H  
ATOM     30 3HD1 LEU     3       4.751  -3.956  -3.831  1.00  0.00           H  
ATOM     31 1HD2 LEU     3       5.720  -2.880  -0.964  1.00  0.00           H  
ATOM     32 2HD2 LEU     3       4.067  -2.447  -0.459  1.00  0.00           H  
ATOM     33 3HD2 LEU     3       4.345  -3.957  -1.333  1.00  0.00           H  
ATOM     34  N   TYR     4       6.009   1.912  -0.734  1.00  0.00           N  
ATOM     35  CA  TYR     4       6.593   3.247  -0.829  1.00  0.00           C  
ATOM     36  C   TYR     4       8.098   3.186  -0.730  1.00  0.00           C  
ATOM     37  O   TYR     4       8.671   2.496   0.117  1.00  0.00           O  
ATOM     38  CB  TYR     4       6.074   4.163   0.318  1.00  0.00           C  
ATOM     39  CG  TYR     4       4.564   4.432   0.353  1.00  0.00           C  
ATOM     40  CD1 TYR     4       3.985   5.360  -0.518  1.00  0.00           C  
ATOM     41  CD2 TYR     4       3.756   3.737   1.257  1.00  0.00           C  
ATOM     42  CE1 TYR     4       2.612   5.585  -0.486  1.00  0.00           C  
ATOM     43  CE2 TYR     4       2.384   3.963   1.288  1.00  0.00           C  
ATOM     44  CZ  TYR     4       1.812   4.887   0.416  1.00  0.00           C  
ATOM     45  OH  TYR     4       0.465   5.109   0.442  1.00  0.00           O  
ATOM     46  H   TYR     4       6.370   1.240  -0.071  1.00  0.00           H  
ATOM     47  HA  TYR     4       6.334   3.683  -1.812  1.00  0.00           H  
ATOM     48 2HB  TYR     4       6.586   5.144   0.271  1.00  0.00           H  
ATOM     49 3HB  TYR     4       6.399   3.749   1.294  1.00  0.00           H  
ATOM     50 1HD  TYR     4       4.598   5.902  -1.225  1.00  0.00           H  
ATOM     51 2HD  TYR     4       4.192   3.010   1.929  1.00  0.00           H  
ATOM     52 1HE  TYR     4       2.162   6.297  -1.162  1.00  0.00           H  
ATOM     53 2HE  TYR     4       1.769   3.415   1.986  1.00  0.00           H  
ATOM     54  HH  TYR     4       0.077   4.546   1.115  1.00  0.00           H  
ATOM     55  N   ILE     5       8.807   3.877  -1.558  1.00  0.00           N  
ATOM     56  CA  ILE     5      10.263   3.819  -1.462  1.00  0.00           C  
ATOM     57  C   ILE     5      10.873   5.185  -1.657  1.00  0.00           C  
ATOM     58  O   ILE     5      10.503   5.947  -2.563  1.00  0.00           O  
ATOM     59  CB  ILE     5      10.864   2.756  -2.470  1.00  0.00           C  
ATOM     60  CG1 ILE     5      10.224   1.334  -2.376  1.00  0.00           C  
ATOM     61  CG2 ILE     5      12.411   2.602  -2.335  1.00  0.00           C  
ATOM     62  CD1 ILE     5      10.547   0.373  -3.539  1.00  0.00           C  
ATOM     63  H   ILE     5       8.362   4.450  -2.260  1.00  0.00           H  
ATOM     64  HA  ILE     5      10.518   3.505  -0.433  1.00  0.00           H  
ATOM     65  HB  ILE     5      10.654   3.134  -3.493  1.00  0.00           H  
ATOM     66 2HG1 ILE     5       9.122   1.425  -2.356  1.00  0.00           H  
ATOM     67 3HG1 ILE     5      10.480   0.861  -1.407  1.00  0.00           H  
ATOM     68 1HG2 ILE     5      12.959   3.544  -2.506  1.00  0.00           H  
ATOM     69 2HG2 ILE     5      12.706   2.227  -1.336  1.00  0.00           H  
ATOM     70 3HG2 ILE     5      12.831   1.900  -3.079  1.00  0.00           H  
ATOM     71 1HD1 ILE     5      10.262   0.803  -4.518  1.00  0.00           H  
ATOM     72 2HD1 ILE     5      11.620   0.115  -3.590  1.00  0.00           H  
ATOM     73 3HD1 ILE     5       9.998  -0.581  -3.432  1.00  0.00           H  
ATOM     74  N   GLN     6      11.808   5.573  -0.858  1.00  0.00           N  
ATOM     75  CA  GLN     6      12.398   6.894  -1.046  1.00  0.00           C  
ATOM     76  C   GLN     6      13.895   6.853  -0.851  1.00  0.00           C  
ATOM     77  O   GLN     6      14.413   6.254   0.089  1.00  0.00           O  
ATOM     78  CB  GLN     6      11.738   7.878  -0.054  1.00  0.00           C  
ATOM     79  CG  GLN     6      12.213   9.366  -0.137  1.00  0.00           C  
ATOM     80  CD  GLN     6      11.646  10.387   0.857  1.00  0.00           C  
ATOM     81  NE2 GLN     6      10.766  10.013   1.750  1.00  0.00           N  
ATOM     82  OE1 GLN     6      12.021  11.550   0.849  1.00  0.00           O  
ATOM     83  H   GLN     6      12.127   4.971  -0.112  1.00  0.00           H  
ATOM     84  HA  GLN     6      12.205   7.225  -2.083  1.00  0.00           H  
ATOM     85 2HB  GLN     6      11.907   7.504   0.978  1.00  0.00           H  
ATOM     86 3HB  GLN     6      10.641   7.849  -0.198  1.00  0.00           H  
ATOM     87 2HG  GLN     6      12.040   9.763  -1.155  1.00  0.00           H  
ATOM     88 3HG  GLN     6      13.308   9.428  -0.002  1.00  0.00           H  
ATOM     89 1HE2 GLN     6      10.489  10.738   2.414  1.00  0.00           H  
ATOM     90 2HE2 GLN     6      10.547   9.015   1.748  1.00  0.00           H  
ATOM     91  N   TRP     7      14.654   7.464  -1.697  1.00  0.00           N  
ATOM     92  CA  TRP     7      16.101   7.423  -1.509  1.00  0.00           C  
ATOM     93  C   TRP     7      16.723   8.769  -1.799  1.00  0.00           C  
ATOM     94  O   TRP     7      16.411   9.431  -2.787  1.00  0.00           O  
ATOM     95  CB  TRP     7      16.707   6.350  -2.455  1.00  0.00           C  
ATOM     96  CG  TRP     7      16.299   4.909  -2.133  1.00  0.00           C  
ATOM     97  CD1 TRP     7      15.256   4.191  -2.754  1.00  0.00           C  
ATOM     98  CD2 TRP     7      16.790   4.082  -1.143  1.00  0.00           C  
ATOM     99  CE2 TRP     7      16.046   2.876  -1.177  1.00  0.00           C  
ATOM    100  CE3 TRP     7      17.814   4.273  -0.180  1.00  0.00           C  
ATOM    101  NE1 TRP     7      15.084   2.920  -2.174  1.00  0.00           N  
ATOM    102  CZ2 TRP     7      16.329   1.847  -0.253  1.00  0.00           C  
ATOM    103  CZ3 TRP     7      18.079   3.238   0.718  1.00  0.00           C  
ATOM    104  CH2 TRP     7      17.350   2.042   0.681  1.00  0.00           C  
ATOM    105  H   TRP     7      14.252   7.963  -2.478  1.00  0.00           H  
ATOM    106  HA  TRP     7      16.322   7.174  -0.453  1.00  0.00           H  
ATOM    107 2HB  TRP     7      17.812   6.397  -2.429  1.00  0.00           H  
ATOM    108 3HB  TRP     7      16.448   6.579  -3.507  1.00  0.00           H  
ATOM    109 1HD  TRP     7      14.635   4.593  -3.545  1.00  0.00           H  
ATOM    110 1HE  TRP     7      14.379   2.208  -2.400  1.00  0.00           H  
ATOM    111 3HE  TRP     7      18.376   5.195  -0.140  1.00  0.00           H  
ATOM    112 2HZ  TRP     7      15.765   0.926  -0.273  1.00  0.00           H  
ATOM    113 3HZ  TRP     7      18.861   3.364   1.453  1.00  0.00           H  
ATOM    114 2HH  TRP     7      17.581   1.257   1.386  1.00  0.00           H  
ATOM    115  N   LEU     8      17.607   9.238  -0.985  1.00  0.00           N  
ATOM    116  CA  LEU     8      18.208  10.539  -1.267  1.00  0.00           C  
ATOM    117  C   LEU     8      19.690  10.524  -0.978  1.00  0.00           C  
ATOM    118  O   LEU     8      20.154  10.018   0.055  1.00  0.00           O  
ATOM    119  CB  LEU     8      17.495  11.657  -0.453  1.00  0.00           C  
ATOM    120  CG  LEU     8      15.966  11.841  -0.649  1.00  0.00           C  
ATOM    121  CD1 LEU     8      15.474  13.057   0.149  1.00  0.00           C  
ATOM    122  CD2 LEU     8      15.571  11.998  -2.128  1.00  0.00           C  
ATOM    123  H   LEU     8      17.880   8.714  -0.167  1.00  0.00           H  
ATOM    124  HA  LEU     8      18.105  10.745  -2.347  1.00  0.00           H  
ATOM    125 2HB  LEU     8      17.993  12.622  -0.673  1.00  0.00           H  
ATOM    126 3HB  LEU     8      17.686  11.487   0.625  1.00  0.00           H  
ATOM    127  HG  LEU     8      15.456  10.941  -0.248  1.00  0.00           H  
ATOM    128 1HD1 LEU     8      15.703  12.961   1.227  1.00  0.00           H  
ATOM    129 2HD1 LEU     8      15.934  14.001  -0.199  1.00  0.00           H  
ATOM    130 3HD1 LEU     8      14.378  13.180   0.069  1.00  0.00           H  
ATOM    131 1HD2 LEU     8      16.104  12.834  -2.617  1.00  0.00           H  
ATOM    132 2HD2 LEU     8      15.799  11.081  -2.703  1.00  0.00           H  
ATOM    133 3HD2 LEU     8      14.486  12.173  -2.250  1.00  0.00           H  
ATOM    134  N   LYS     9      20.498  11.053  -1.833  1.00  0.00           N  
ATOM    135  CA  LYS     9      21.932  11.038  -1.555  1.00  0.00           C  
ATOM    136  C   LYS     9      22.571  12.353  -1.937  1.00  0.00           C  
ATOM    137  O   LYS     9      22.318  12.918  -3.011  1.00  0.00           O  
ATOM    138  CB  LYS     9      22.594   9.857  -2.315  1.00  0.00           C  
ATOM    139  CG  LYS     9      24.108   9.709  -2.024  1.00  0.00           C  
ATOM    140  CD  LYS     9      24.808   8.594  -2.807  1.00  0.00           C  
ATOM    141  CE  LYS     9      26.307   8.609  -2.478  1.00  0.00           C  
ATOM    142  NZ  LYS     9      26.955   7.436  -3.090  1.00  0.00           N1+
ATOM    143  H   LYS     9      20.145  11.471  -2.681  1.00  0.00           H  
ATOM    144  HA  LYS     9      22.075  10.904  -0.466  1.00  0.00           H  
ATOM    145 2HB  LYS     9      22.429   9.976  -3.405  1.00  0.00           H  
ATOM    146 3HB  LYS     9      22.080   8.910  -2.052  1.00  0.00           H  
ATOM    147 2HG  LYS     9      24.265   9.563  -0.938  1.00  0.00           H  
ATOM    148 3HG  LYS     9      24.639  10.646  -2.275  1.00  0.00           H  
ATOM    149 2HD  LYS     9      24.654   8.745  -3.895  1.00  0.00           H  
ATOM    150 3HD  LYS     9      24.349   7.617  -2.560  1.00  0.00           H  
ATOM    151 2HE  LYS     9      26.476   8.596  -1.381  1.00  0.00           H  
ATOM    152 3HE  LYS     9      26.775   9.546  -2.845  1.00  0.00           H  
ATOM    153 1HZ  LYS     9      26.540   7.231  -4.008  1.00  0.00           H  
ATOM    154 2HZ  LYS     9      27.951   7.606  -3.260  1.00  0.00           H  
ATOM    155 3HZ  LYS     9      26.825   6.670  -2.445  1.00  0.00           H  
ATOM    156  N   ASP    10      23.405  12.903  -1.122  1.00  0.00           N  
ATOM    157  CA  ASP    10      24.023  14.174  -1.492  1.00  0.00           C  
ATOM    158  C   ASP    10      25.484  14.195  -1.115  1.00  0.00           C  
ATOM    159  O   ASP    10      25.885  13.795  -0.011  1.00  0.00           O  
ATOM    160  CB  ASP    10      23.263  15.361  -0.838  1.00  0.00           C  
ATOM    161  CG  ASP    10      23.776  16.760  -1.211  1.00  0.00           C  
ATOM    162  OD1 ASP    10      24.176  16.971  -2.374  1.00  0.00           O  
ATOM    163  OD2 ASP    10      23.820  17.636  -0.323  1.00  0.00           O1-
ATOM    164  H   ASP    10      23.628  12.462  -0.241  1.00  0.00           H  
ATOM    165  HA  ASP    10      23.966  14.279  -2.592  1.00  0.00           H  
ATOM    166 2HB  ASP    10      23.298  15.272   0.263  1.00  0.00           H  
ATOM    167 3HB  ASP    10      22.194  15.336  -1.105  1.00  0.00           H  
ATOM    168  N   GLY    11      26.343  14.644  -1.967  1.00  0.00           N  
ATOM    169  CA  GLY    11      27.757  14.664  -1.603  1.00  0.00           C  
ATOM    170  C   GLY    11      28.418  15.938  -2.072  1.00  0.00           C  
ATOM    171  O   GLY    11      28.231  16.393  -3.204  1.00  0.00           O  
ATOM    172  H   GLY    11      26.042  14.975  -2.872  1.00  0.00           H  
ATOM    173 3HA  GLY    11      28.226  13.842  -2.056  0.00  0.00           H  
ATOM    174  HA  GLY    11      27.844  14.622  -0.501  1.00  0.00           H  
ATOM    175  N   GLY    12      29.201  16.570  -1.266  1.00  0.00           N  
ATOM    176  CA  GLY    12      29.840  17.802  -1.720  1.00  0.00           C  
ATOM    177  C   GLY    12      31.276  17.867  -1.259  1.00  0.00           C  
ATOM    178  O   GLY    12      31.607  17.580  -0.106  1.00  0.00           O  
ATOM    179  H   GLY    12      29.370  16.218  -0.334  1.00  0.00           H  
ATOM    180 3HA  GLY    12      29.310  18.615  -1.321  0.00  0.00           H  
ATOM    181  HA  GLY    12      29.837  17.821  -2.826  1.00  0.00           H  
ATOM    182  N   PRO    13      32.185  18.235  -2.097  1.00  0.00           N  
ATOM    183  CA  PRO    13      33.592  18.326  -1.736  1.00  0.00           C  
ATOM    184  C   PRO    13      33.857  19.501  -0.779  1.00  0.00           C  
ATOM    185  O   PRO    13      33.358  20.605  -0.994  1.00  0.00           O  
ATOM    186  CB  PRO    13      34.260  18.505  -3.107  1.00  0.00           C  
ATOM    187  CG  PRO    13      33.191  19.229  -3.939  1.00  0.00           C  
ATOM    188  CD  PRO    13      31.884  18.589  -3.467  1.00  0.00           C  
ATOM    189  HA  PRO    13      33.925  17.401  -1.257  1.00  0.00           H  
ATOM    190 2HB  PRO    13      34.448  17.521  -3.542  1.00  0.00           H  
ATOM    191 3HB  PRO    13      35.201  19.057  -3.053  1.00  0.00           H  
ATOM    192 2HG  PRO    13      33.344  19.110  -5.014  1.00  0.00           H  
ATOM    193 3HG  PRO    13      33.188  20.292  -3.686  1.00  0.00           H  
ATOM    194 2HD  PRO    13      31.662  17.684  -4.037  1.00  0.00           H  
ATOM    195 3HD  PRO    13      31.042  19.284  -3.518  1.00  0.00           H  
ATOM    196  N   SER    14      34.608  19.328   0.256  1.00  0.00           N  
ATOM    197  CA  SER    14      34.847  20.455   1.151  1.00  0.00           C  
ATOM    198  C   SER    14      36.290  20.493   1.599  1.00  0.00           C  
ATOM    199  O   SER    14      36.884  19.481   1.970  1.00  0.00           O  
ATOM    200  CB  SER    14      33.877  20.416   2.359  1.00  0.00           C  
ATOM    201  OG  SER    14      34.152  19.338   3.259  1.00  0.00           O  
ATOM    202  H   SER    14      35.023  18.427   0.443  1.00  0.00           H  
ATOM    203  HA  SER    14      34.664  21.387   0.585  1.00  0.00           H  
ATOM    204 2HB  SER    14      32.824  20.359   2.024  1.00  0.00           H  
ATOM    205 3HB  SER    14      33.946  21.367   2.922  1.00  0.00           H  
ATOM    206  HG  SER    14      34.018  18.519   2.776  1.00  0.00           H  
ATOM    207  N   SER    15      36.918  21.620   1.592  1.00  0.00           N  
ATOM    208  CA  SER    15      38.312  21.656   2.024  1.00  0.00           C  
ATOM    209  C   SER    15      38.584  22.876   2.873  1.00  0.00           C  
ATOM    210  O   SER    15      38.176  23.993   2.557  1.00  0.00           O  
ATOM    211  CB  SER    15      39.269  21.583   0.808  1.00  0.00           C  
ATOM    212  OG  SER    15      39.241  22.768   0.006  1.00  0.00           O  
ATOM    213  H   SER    15      36.453  22.465   1.291  1.00  0.00           H  
ATOM    214  HA  SER    15      38.493  20.773   2.665  1.00  0.00           H  
ATOM    215 2HB  SER    15      39.045  20.703   0.175  1.00  0.00           H  
ATOM    216 3HB  SER    15      40.307  21.424   1.160  1.00  0.00           H  
ATOM    217  HG  SER    15      38.354  22.853  -0.352  1.00  0.00           H  
ATOM    218  N   GLY    16      39.264  22.743   3.960  1.00  0.00           N  
ATOM    219  CA  GLY    16      39.527  23.922   4.780  1.00  0.00           C  
ATOM    220  C   GLY    16      40.941  23.910   5.308  1.00  0.00           C  
ATOM    221  O   GLY    16      41.449  22.895   5.792  1.00  0.00           O  
ATOM    222  H   GLY    16      39.610  21.836   4.241  1.00  0.00           H  
ATOM    223 3HA  GLY    16      38.854  23.920   5.586  0.00  0.00           H  
ATOM    224  HA  GLY    16      39.405  24.827   4.156  1.00  0.00           H  
ATOM    225  N   ARG    17      41.639  24.993   5.252  1.00  0.00           N  
ATOM    226  CA  ARG    17      43.007  24.981   5.763  1.00  0.00           C  
ATOM    227  C   ARG    17      43.308  26.247   6.529  1.00  0.00           C  
ATOM    228  O   ARG    17      42.990  27.356   6.106  1.00  0.00           O  
ATOM    229  CB  ARG    17      43.986  24.794   4.569  1.00  0.00           C  
ATOM    230  CG  ARG    17      45.459  24.483   4.955  1.00  0.00           C  
ATOM    231  CD  ARG    17      46.364  24.349   3.719  1.00  0.00           C  
ATOM    232  NE  ARG    17      47.758  24.031   4.149  1.00  0.00           N  
ATOM    233  CZ  ARG    17      48.793  23.857   3.334  1.00  0.00           C  
ATOM    234  NH1 ARG    17      48.713  23.950   2.036  1.00  0.00           N1+
ATOM    235  NH2 ARG    17      49.946  23.577   3.854  1.00  0.00           N  
ATOM    236  H   ARG    17      41.245  25.837   4.860  1.00  0.00           H  
ATOM    237  HA  ARG    17      43.101  24.133   6.467  1.00  0.00           H  
ATOM    238 2HB  ARG    17      43.943  25.699   3.928  1.00  0.00           H  
ATOM    239 3HB  ARG    17      43.612  23.979   3.917  1.00  0.00           H  
ATOM    240 2HG  ARG    17      45.489  23.554   5.561  1.00  0.00           H  
ATOM    241 3HG  ARG    17      45.856  25.282   5.614  1.00  0.00           H  
ATOM    242 2HD  ARG    17      46.335  25.297   3.137  1.00  0.00           H  
ATOM    243 3HD  ARG    17      45.964  23.557   3.051  1.00  0.00           H  
ATOM    244  HE  ARG    17      47.992  23.925   5.141  1.00  0.00           H  
ATOM    245 1HH1 ARG    17      47.777  24.173   1.690  1.00  0.00           H  
ATOM    246 2HH1 ARG    17      49.556  23.800   1.478  1.00  0.00           H  
ATOM    247 1HH2 ARG    17      49.990  23.509   4.873  1.00  0.00           H  
ATOM    248 2HH2 ARG    17      50.729  23.445   3.211  1.00  0.00           H  
ATOM    249  N   PRO    18      43.918  26.161   7.663  1.00  0.00           N  
ATOM    250  CA  PRO    18      44.247  27.331   8.465  1.00  0.00           C  
ATOM    251  C   PRO    18      45.362  28.168   7.815  1.00  0.00           C  
ATOM    252  O   PRO    18      46.363  27.622   7.352  1.00  0.00           O  
ATOM    253  CB  PRO    18      44.673  26.692   9.795  1.00  0.00           C  
ATOM    254  CG  PRO    18      45.248  25.330   9.376  1.00  0.00           C  
ATOM    255  CD  PRO    18      44.327  24.896   8.232  1.00  0.00           C  
ATOM    256  HA  PRO    18      43.366  27.963   8.600  1.00  0.00           H  
ATOM    257 2HB  PRO    18      43.787  26.533  10.413  1.00  0.00           H  
ATOM    258 3HB  PRO    18      45.390  27.302  10.349  1.00  0.00           H  
ATOM    259 2HG  PRO    18      45.256  24.608  10.196  1.00  0.00           H  
ATOM    260 3HG  PRO    18      46.262  25.462   8.995  1.00  0.00           H  
ATOM    261 2HD  PRO    18      43.450  24.368   8.615  1.00  0.00           H  
ATOM    262 3HD  PRO    18      44.847  24.281   7.495  1.00  0.00           H  
ATOM    263  N   PRO    19      45.246  29.451   7.755  1.00  0.00           N  
ATOM    264  CA  PRO    19      46.264  30.301   7.155  1.00  0.00           C  
ATOM    265  C   PRO    19      47.537  30.356   8.016  1.00  0.00           C  
ATOM    266  O   PRO    19      47.459  30.509   9.235  1.00  0.00           O  
ATOM    267  CB  PRO    19      45.538  31.652   7.070  1.00  0.00           C  
ATOM    268  CG  PRO    19      44.560  31.613   8.253  1.00  0.00           C  
ATOM    269  CD  PRO    19      44.096  30.154   8.280  1.00  0.00           C  
ATOM    270  HA  PRO    19      46.529  29.937   6.159  1.00  0.00           H  
ATOM    271 2HB  PRO    19      44.971  31.693   6.137  1.00  0.00           H  
ATOM    272 3HB  PRO    19      46.219  32.505   7.111  1.00  0.00           H  
ATOM    273 2HG  PRO    19      43.726  32.309   8.132  1.00  0.00           H  
ATOM    274 3HG  PRO    19      45.094  31.841   9.178  1.00  0.00           H  
ATOM    275 2HD  PRO    19      43.242  30.003   7.616  1.00  0.00           H  
ATOM    276 3HD  PRO    19      43.855  29.816   9.290  1.00  0.00           H  
ATOM    277  N   PRO    20      48.694  30.240   7.457  1.00  0.00           N  
ATOM    278  CA  PRO    20      49.936  30.284   8.214  1.00  0.00           C  
ATOM    279  C   PRO    20      50.225  31.697   8.749  1.00  0.00           C  
ATOM    280  O   PRO    20      50.086  32.680   8.021  1.00  0.00           O  
ATOM    281  CB  PRO    20      50.960  29.817   7.168  1.00  0.00           C  
ATOM    282  CG  PRO    20      50.355  30.284   5.835  1.00  0.00           C  
ATOM    283  CD  PRO    20      48.854  30.058   6.031  1.00  0.00           C  
ATOM    284  HA  PRO    20      49.896  29.590   9.057  1.00  0.00           H  
ATOM    285 2HB  PRO    20      51.006  28.726   7.179  1.00  0.00           H  
ATOM    286 3HB  PRO    20      51.961  30.218   7.344  1.00  0.00           H  
ATOM    287 2HG  PRO    20      50.748  29.729   4.980  1.00  0.00           H  
ATOM    288 3HG  PRO    20      50.548  31.349   5.699  1.00  0.00           H  
ATOM    289 2HD  PRO    20      48.573  29.038   5.759  1.00  0.00           H  
ATOM    290 3HD  PRO    20      48.252  30.778   5.472  1.00  0.00           H  
ATOM    291  N   SER    21      50.615  31.852   9.968  1.00  0.00           N  
ATOM    292  CA  SER    21      50.884  33.201  10.457  1.00  0.00           C  
ATOM    293  C   SER    21      52.125  33.226  11.320  1.00  0.00           C  
ATOM    294  O   SER    21      52.783  32.211  11.545  1.00  0.00           O  
ATOM    295  CB  SER    21      49.656  33.770  11.211  1.00  0.00           C  
ATOM    296  OG  SER    21      49.414  33.111  12.458  1.00  0.00           O  
ATOM    297  H   SER    21      50.733  31.054  10.575  1.00  0.00           H  
ATOM    298  HA  SER    21      51.089  33.847   9.583  1.00  0.00           H  
ATOM    299 2HB  SER    21      48.745  33.722  10.584  1.00  0.00           H  
ATOM    300 3HB  SER    21      49.807  34.849  11.410  1.00  0.00           H  
ATOM    301  HG  SER    21      49.211  32.193  12.264  1.00  0.00           H  
TER   
ENDMDL
END
